# Supplementary material for: Impact of Skin Exposure to Benzo[a]pyrene in Rat Model: Insights into Epidermal Cell Function and Draining Lymph Node Cell Response
Source: Int J Mol Sci. 2024 Aug 8;25(16):8631. doi: 10.3390/ijms25168631 (PMC11354278; doi:10.3390/ijms25168631)
Supplement: Supplementary file 1 [file ijms-25-08631-s001.zip]

Archive with 19 entries (19 files):
- Figure 1A (insert).tif
- Figure 1A.tif
- Figure 1B.tif
- Figure 1C (insert).tif
- Figure 1C.tif
- Figure 1D (bottom insert).tif
- Figure 1D (top insert).tif
- Figure 1D.tif
- Figure 1E (insert).tif
- Figure 1E.tif
- Figure 1F (insert).tif
- Figure 1F.tif
- Figure 1G (bottom insert).tif
- Figure 1G (top insert).tif
- Figure 1G.tif
- Figure 1H (insert).tif
- Figure 1H.tif
- Figure 1I (insert).tif
- Figure 1I.tif
